# Supplementary material for: Decline in Serum Lysophosphatidylcholine Species in Patients with Severe Inflammatory Bowel Disease
Source: J Clin Med. 2025 Aug 4;14(15):5485. doi: 10.3390/jcm14155485 (PMC12347743; doi:10.3390/jcm14155485)
Supplement: Supplementary file 1 [file jcm-14-05485-s001.zip]

Archive with 1 entries (1 files):
- jcm-3743984-supplementary.pdf
